# Supplementary material for: Development of Styryl‐Modified 3,4‐Dihydropyrimidin‐2(1H)‐ones as Potential Antitumor Agents
Source: ChemMedChem. 2026 Apr 7;21(7):e202501073. doi: 10.1002/cmdc.202501073 (PMC13056349; doi:10.1002/cmdc.202501073)
Supplement: Supplementary file 1 — Supplementary Material [file CMDC-21-e202501073-s001.zip]

Archive with 2 entries (2 files):
- Supporting Information 1_3_02_2026.pdf
- Supporting Information 2_3_02_2026.pdf
